# Supplementary material for: Hybrid artificial intelligence architectures for automatic text correction in the Kazakh language
Source: Front Artif Intell. 2025 Dec 12;8:1708566. doi: 10.3389/frai.2025.1708566 (PMC12741073; doi:10.3389/frai.2025.1708566)
Supplement: Supplementary file 2 [file Data_Sheet_2.zip]

Archive with 3 entries (3 files):
- KazMorphCorpus- 2025.py
- Dataset.7z
- KazMorphCorpus- 2025.ipynb
